# Supplementary material for: Pop Culture in the Classroom: Associations with Student Learning Outcomes and the Underlying Psychological Mechanisms
Source: Behav Sci (Basel). 2025 May 24;15(6):731. doi: 10.3390/bs15060731 (PMC12189579; doi:10.3390/bs15060731)
Supplement: Supplementary file 1 [file behavsci-15-00731-s001.zip]

Archive with 1 entries (1 files):
- original data - pop culture.sav
